# Supplementary material for: Clinical efficacy of sitafloxacin-containing regimens for Mycobacterium avium complex pulmonary disease
Source: BMC Pulm Med. 2025 Nov 18;25:532. doi: 10.1186/s12890-025-04004-1 (PMC12625032; doi:10.1186/s12890-025-04004-1)
Supplement: Supplementary file 1 — Supplementary Material 1. [file 12890_2025_4004_MOESM1_ESM.xlsx]

## Sheet: Supplement-Table_1
																Supplement Table 1. Comprehensive clinical, microbiological, radiological, and treatment data of all included patients
																						Comorbidities			Concomitant drug use			Underlying pulmonary disease		Bacterial strain					Reason for STFX use							Reason for STFX discontinuation					Drug susceptibilty (MIC, μg/mL)
				未確診				注目	他の菌	難治性緑膿菌単独	その他の菌との混合感染	緑膿菌との混合感染	Asperとの混合感染	Re-BFでの原因菌確認症例	高度に気管支拡張が進行したNTM	ID	Age	Sex: 0 = male	Smoking: 0= never	Stature	Body weight (kg)	Rheumatoid arthritis	Sinustis	Malignant disease	Cortico- steroids	Bio-pharmaceutical	Immuno-suppressant	Interstitial pneumonia	Emphysema	M. avium	M. intracellulare	Guideline-based treatment start date	STFX therapy start date	STFX therapy end date	Persistent sputum culture positivity	Worsened CT findings	No CT improvement	Severe disease	Ethambutol discontinuation	Rifampicin discontinuation	Drug, generic name (at baseline)	Treatment failure	Treatment completion (all medication)	Adverse effects	Patient request	Death	Baseline MIC (CLA)	Baseline MIC (LVFX)	6-month MIC (CLA)
診断経過	診断治療	治療後経過観察	再治療	治療	nonM	緑	RA	症例	単独
	1	1									1					1	86	0	0	1.5	48	0	0	0	0	0	0	0	0	1	0	2014/2	2017/3	2020/2	1	1	0	0	0	0	C, E, R	1					>16	0.5	>32
	1	1	1			1										2	70	0	0	1.55	45	0	0	0	0	0	0	0	0	1	0	2021/3	2023/3	2024/3	1	1	0	0	0	0	C, E, R	1					0.25	2
1	1	1	1													3	62	0	0	1.5	49	1	0	1	1	0	0	0	0	1	0	2020-12-01	2021/1	2021/7	0	0	0	1	0	0	C, E, R, S					1	0.25	4
	1															4	67	1	1	1.64	58	0	0	0	0	0	0	0	1	0	1	2014/9	2015/1	Ongoing	0	0	0	0	1	0	C, R						<0.03	1	0.25
1	1	1	1													5	71	0	0	1.55	47	0	0	0	0	0	0	0	0	1	0	2021/4	2022/5	2022/12	1	1	0	0	0	0	C, E			1			16	0.5	4
1	1	1	1				1	1			1			1		6	66	0	0	1.6	49.3	1	0	0	0	0	1	0	0	1	0	2022-03-01	2022/9	Ongoing	0	0	1	0	0	0	Z, E, R						0.5	8	2
	1										1		1			7	52	0	1	1.44	28	0	0	0	0	0	0	0	0	1	0	2017/12	2021/12	2024/3	1	1	0	0	0	0	C, E, A			1			>32	0.5	>32
																8	74	1	0	1.62	52	0	0	0	0	0	0	0	0	1	0	2021/10	2023/11	2024/5	1	1	0	0	0	0	Z, E, R	1					2	4	0.5
	1	1	1										1			9	73	0	0	1.52	55	0	0	0	0	0	0	0	0	1	0	2017/5	2018/7	2019/7	1	1	0	0	0	0	C,E,R	1					>32	2
																10	70	0	0	1.43	46	0	1	0	0	0	0	0	0	1	0	2020/4	2023/12	Ongoing	0	1	0	0	0	0	Z, E, R						0.5	1
																11	43	0	1	1.65	62	0	0	0	0	0	0	0	0	1	0	2022/10	2024/1	2024-07-01	0	0	0	0	1	0	Z, R	1					0.25	4
	1	1			1						1	1				12	84	1	0	1.68	52	0	0	0	0	0	0	0	0	1	0	2020/3	2020/7	2022/4	0	0	0	0	0	1	C, E		1				0.5	2
	1															13	56	0	0	1.5	44	0	0	0	0	0	0	0	0	0	1	2018/9	2022/10	2023-04-01	1	1	0	0	0	0	C, E, R			1			0.125	1	0.25
1	1							1				1		1		14	67	0	0	1.55	40	0	0	0	0	0	0	0	0	1	0	2021/3	2022/5	Ongoing	0	1	0	0	0	0	C, E						0.25	0.5	1
	1	1	1										1	1		15	82	0	0	1.46	45	0	0	0	0	0	0	0	0	1	0	2018/9	2020/1	Ongoing	1	1	0	0	0	0	C, E						1	1	>32
1	1										1					16	68	0	0	1.61	44.9	0	0	0	0	0	0	0	0	0	1	2020/12	2021/6	2024-10-01	1	0	0	0	1	0	C, R		1				0.125	0.5	0.125
	1															17	52	1	1	1.75	56	0	0	0	0	0	0	0	1	1	0	2018/3	2020/6	2020/12	1	1	0	0	0	0	C, E			1			0.25	4	2
	1	1	1		1	1						1				18	75	0	0	1.58	43	0	0	0	0	0	0	0	0	1	0	2020/12	2021/6	2021/12	0	1	0	0	0	0	C, E, R	1					0.5	2
	1															19	57	0	1	1.53	37	0	0	0	0	0	0	0	0	1	0	2017/3	2020/10	Ongoing	1	1	0	0	0	0	C, E, R						16	1	8
	1					1		1				1			1	20	75	0	0	1.64	50	0	0	0	0	0	0	0	0	1	0	2019/6	2020/12	2021/7	0	1	0	0	0	0	C, E, R	1					0.125	0.5
	1	1	1				1									21	86	0	0	1.55	37	1	0	0	1	1	0	0	0	1	0	2013/10	2013/10	2023/2	0	0	0	0	1	0	C, R		1
1	1													1		22	58	1	1	1.65	62	0	0	0	0	0	0	0	0	1	0	2019/12	2021-06-01	Ongoing	1	1	0	0	0	0	C, E, R						>32	4	>32
				1		1	1	1	1	1						23	63	0	1	1.65	43	1	1	0	0	1	1	0	1	0	1	2021/5	2022/5	2023/4	0	1	0	0	0	0	C, E, R	1
																24	63	0	1	1.51	34	0	0	0	0	0	0	0	0	1	0	2019/12	2023/12	Ongoing	1	1	0	0	0	0	C, E, R						0.5	4
	1		1													25	72	0	0	1.55	40	0	0	0	0	0	0	0	0	0	1	2020/3	2020/3	Ongoing	0	0	0	0	0	1	C, E						0.125	1	>32
	1															26	66	0	1	1.56	49	0	0	0	0	0	0	0	0	1	0	2020/9	2022/7	Ongoing	1	1	0	0	0	0	C, E, R						1	4	0.5
	1															27	62	1	0	1.85	56.5	0	0	0	0	0	0	0	0	1	0	2017-02-01	2020/10	Ongoing	1	1	0	0	0	0	C, E, R, S						1	2	1
	1										1					28	37	0	0	1.55	47	0	0	0	0	0	0	0	0	1	0	2021/4	2022/10	2023/10	0	1	0	0	0	0	C, E, R		1				0.5	1
1	1															29	73	0	0	1.57	43	0	0	0	0	0	0	0	0	1	0	2016/11	2022/6	Ongoing	0	0	1	0	0	0	C, E
	1															30	68	0	1	1.62	48	0	1	0	0	0	0	0	0	1	0	2021/10	2022/4	2023/10	0	1	0	0	0	0	C, E, R		1				0.25	0.5
	1												1	1		31	79	0	0	1.51	38	0	0	0	0	0	0	1	0	0	1	2021/11	2022/4	Ongoing	1	0	1	0	0	0	C, E, R						0.06	1	0.5
	1						1									32	63	0	0	1.65	50	1	0	0	0	0	0	0	0	1	0	2022/2	2022/9	2023/6	0	0	1	0	0	0	C, E, R			1			>32	2	0.5
	1															33	65	0	0	1.58	41	0	0	0	0	0	0	0	0	1	0	2022/1	2023/6	2023/12	0	0	1	0	0	0	C, E		1				1	0.5
	1															34	54	0	0	1.72	57	0	0	0	0	0	0	0	0	1	0	2022-03-01	2023/3	2023/12	0	0	1	0	0	0	Z, E, R			1			2	2	0.5
				1												35	80	0	0	1.52	38	0	0	0	0	0	0	0	0	1	0	2022/9	2023/3	2024-09-01	0	1	0	0	0	0	Z, E		1
	1															36	68	0	0	1.69	51	0	0	0	0	0	0	1	0	1	0	2022/6	2022/12	2024-12-01	0	0	1	0	0	0	Z, E, R		1				1	1
				1												37	53	1	1	1.65	41	0	0	0	0	0	0	0	0	1	0	2022/7	2022/7	2023/11	0	0	0	0	0	1	Z, E	1
1	1															38	76	0	0	1.62	42	0	0	0	0	0	0	0	0	1	0	2022/6	2022/12	2024/1	0	0	1	0	0	0	Z, E				1
	1					1		1				1				39	61	0	0	1.56	32	0	0	0	0	0	0	0	0	1	0	2020/9	2022/7	2023/7	1	1	0	0	0	0	C, E, R, A					1	>32	1	>32
	1													1		40	46	0	0	1.6	50	0	0	0	0	0	0	0	0	1	0	2019/6	2022/9	Ongoing	0	1	0	0	0	0	Z, E, R						2	0.5
	1													1		41	68	0	1	1.52	30	0	0	0	0	0	0	0	0	1	0	2020/9	2022/7	2024/7	0	1	0	0	0	0	C, E, R		1				>32	1
	1					1						1				42	77	0	1	1.5	42	0	0	0	1	0	0	0	0	1	0	2022/8	2023/2	2024/2	0	1	0	0	0	0	Z, E		1				0.5	4
1	1	1	1								1					43	75	0	0	1.56	47	0	0	0	0	0	0	0	0	1	0	2017/10	2023/6	Ongoing	1	0	1	0	0	0	C, E, R						0.5	0.5	0.5
1	1													1		44	77	0	0	1.59	41	0	0	0	0	0	0	0	0	1	0	2022/10	2022/11	Ongoing	0	0	0	1	0	0	Z, E, R						2	2
																45	57	0	0	1.65	49	0	0	0	0	0	0	0	0	1	0	2023/7	2024/1	Ongoing	0	0	1	0	0	0	Z, E
																46	70	0	0	1.55	39	0	0	0	0	0	0	0	0	0	1	2023/12	2023/12	Ongoing	0	0	0	0	1	0	Z, R						0.25	8	1*
																47	79	1	1	1.63	52	0	0	0	0	0	0	1	0	0	1	2024/3	2024/3	Ongoing	0	0	0	0	1	0	Z, R						0.25	4
																48	70	0	0	1.61	51	0	0	0	0	0	0	0	0	1	0	2021/12	2024/6	Ongoing	1	1	0	0	0	0	C, E, R						1	2
																49	80	1	1	1.63	47	0	0	0	0	0	0	0	0	1	0	2022/2	2024/6	Ongoing	1	0	1	0	0	0	Z, E, R						2*	0.25 (STFX)*
																50	47	0	0	1.68	56	0	0	0	0	0	0	0	0	0	1	2021/11	2024/7	Ongoing	0	1	0	0	0	0	Z, E						0.06	1
																MIC, minimum inhibitory concentration; CLA, clarithromycin; LVFX, Levofloxacin; STFX, sitafloxacin; C, clarithromycin; E, ethambutol; R, rifampicin; S, streptomycin; A, amikacin; Z, azithromycin; NBE, nodular bronchiectatic; FC, fibrocavitary. CAT, COPD assessment test.
																*All MICs were measured using BrothMIC NTM, except this value (BrothMIC SGM); CT scores recorded per lobe based on visual assessment as follows: N = normal, I = infiltration, C = cavity, E = ectasis.
[truncated: 66 more columns]
