# Supplementary material for: Clinical efficacy of sitafloxacin-containing regimens for Mycobacterium avium complex pulmonary disease
Source: BMC Pulm Med. 2025 Nov 18;25:532. doi: 10.1186/s12890-025-04004-1 (PMC12625032; doi:10.1186/s12890-025-04004-1)
Supplement: Supplementary file 2 — Supplementary Material 2. [file 12890_2025_4004_MOESM2_ESM.xlsx]

## Sheet: Supplement-Table_2
	Supplement Table 2. Characteristics of patients with difficulty using ethambutol and rifampicin
	Characteristic		Patients who discontinued EB	Patients who discontinued RFP
	No. of patients		6	3
	Age, years; median (range)a		69 (67.3–76.8)	72 (62.5–78)
	Sex, female; n (%)		2 (33.3)	2 (66.7)
	BMI: (kg/m2); median (range)a		18.4 (16.5–21.1)	16.6 (15.9–17.5)
	Radiographic pattern; n (%)
	Non-cavitary NBE type		4 (66.7)	0 (0)
	FC type		1 (16.7)	0 (0)
	Cavitary NBE type		1 (16.7)	3 (100)
	Sputum Culture Analysis; n (%)
	Positivie prior to STFX initiation		3 (50)	3 (100)
	Culture conversion at 6–12 months post-STFX		1/3 (33.3)	1/2 (50)
	Chest CT Assessment; median (range)a
	Baseline CT score		7 (5.3–9.5)	9 (5.5–11.5)
	CT score at 5–7 months post-STFX		8 (5.5–9)	6 (4–10)
	Patients with improved chest CT scores; n (%)		1/6 (16.7)	1/3 (33.3)
	CAT score; median (range)a
	Baseline CAT score		3.5 (0–8.3)	6 (3.5–14.5)
	CAT score at 5–7 months post-STFX		4.5 (0.8–8.5)	9 (7–15)
	Patients with improved CAT scores; n (%)		0/4 (0)	0/3 (0)
	BMI, Body Mass Index; STFX, sitafloxacin; EB, ethambutol; RFP, rifampicin;
	CAT, COPD assessment test; CT, Computed tomography; NBE, nodular bronchiectatic; FC, fibrocavitary.
	a, Interquartile range; b, Score reflects subjective symptoms of cough and sputum, included in CAT score.
